# Supplementary material for: A New Human SCARB2 Knock-In Mouse Model for Studying Coxsackievirus A16 and Its Neurotoxicity
Source: Viruses. 2025 Mar 14;17(3):423. doi: 10.3390/v17030423 (PMC11945865; doi:10.3390/v17030423)
Supplement: Supplementary file 1 [file viruses-17-00423-s001.zip]

Archive with 8 entries (7 files):
- viruses-3504543-supplementary/Supplementary Files/
- viruses-3504543-supplementary/Supplementary Files/~$ble S1.doc
- viruses-3504543-supplementary/Supplementary Files/~$ble S3.doc
- viruses-3504543-supplementary/Supplementary Files/Legend for Tables S1 to S4.pdf
- viruses-3504543-supplementary/Supplementary Files/Table S1.pdf
- viruses-3504543-supplementary/Supplementary Files/Table S2.pdf
- viruses-3504543-supplementary/Supplementary Files/Table S3.pdf
- viruses-3504543-supplementary/Supplementary Files/Table S4.xlsx
