# Supplementary material for: A New Human SCARB2 Knock-In Mouse Model for Studying Coxsackievirus A16 and Its Neurotoxicity
Source: Viruses. 2025 Mar 14;17(3):423. doi: 10.3390/v17030423 (PMC11945865; doi:10.3390/v17030423)
Supplement: Supplementary file 1 [file viruses-17-00423-s001.zip › viruses-3504543-supplementary/Supplementary Files/Table S4.xlsx]

## Sheet: 0
	Well	Fluor	Target	Content	Sample	Biological Set Name	Cq	Cq Mean	Cq Std. Dev	Starting Quantity (SQ)	Log Starting Quantity	SQ Mean	SQ Std. Dev	Set Point	Well Note
	A07	FAM		Std			16.2869	16.2869	0	100000000	8	100000000	0	60
	B07	FAM		Std			19.9153	19.9153	0	10000000	7	10000000	0	60
	C07	FAM		Std			22.5937	22.5937	0	1000000	6	1000000	0	60
	D07	FAM		Std			25.679	25.679	0	100000	5	100000	0	60
	E07	FAM		Std			29.1335	29.1335	0	10000	4	10000	0	60
	F07	FAM		Std			32.2951	32.2951	0	1000	3	1000	0	60
	G07	FAM		Std			35.5762	35.5762	0	100	2	100	0	60
	H07	FAM		NTC				0	0			0	0	60
	Cq	lg（TCID）
	16.2869	7.8
	19.9153	6.8
	22.5937	5.8
	25.679	4.8
	29.1335	3.8
	32.2951	2.8
	35.5762	1.8
	0	0

## Sheet: Run Information
File Name	7.11biaoqu.pcrd
Created By User	admin
Notes
ID
Run Started	07/11/2024 08:29:15 UTC
Run Ended	07/11/2024 09:28:57 UTC
Sample Vol	20
Lid Temp	105
Protocol File Name	PrimePCR.prcl
Plate Setup File Name	7.11biaoqu.pltd
Base Serial Number	CT023234
Optical Head Serial Number	785BR15136
CFX Manager Version	3.1.1517.0823.
